# Supplementary material for: Effects of Bu Shen Hua Zhuo formula on the LPS/TLR4 pathway and gut microbiota in rats with letrozole-induced polycystic ovary syndrome
Source: Front Endocrinol (Lausanne). 2022 Aug 9;13:891297. doi: 10.3389/fendo.2022.891297 (PMC9396283; doi:10.3389/fendo.2022.891297)
Supplement: Supplementary file 1 [file DataSheet_1.zip]

Archive with 6 entries (5 files):
- gels/
- gels/Explanation of Gels.docx
- gels/WB-Actin.tif
- gels/WB-NF-КB P65.tif
- gels/WB-Phospho-NF-КB P65.tif
- gels/WB-TLR4.tif
