# Supplementary material for: Effects of Bu Shen Hua Zhuo formula on the LPS/TLR4 pathway and gut microbiota in rats with letrozole-induced polycystic ovary syndrome
Source: Front Endocrinol (Lausanne). 2022 Aug 9;13:891297. doi: 10.3389/fendo.2022.891297 (PMC9396283; doi:10.3389/fendo.2022.891297)
Supplement: Supplementary file 4 [file DataSheet_4.zip]

Archive with 3 entries (3 files):
- 2Model.bmp
- 6MET.bmp
- control.bmp
